# Supplementary material for: Aberrant Activation of p38 MAP Kinase-Dependent Innate Immune Responses Is Toxic to Caenorhabditis elegans
Source: G3 (Bethesda). 2016 Jan 27;6(3):541–9. doi: 10.1534/g3.115.025650 (PMC4777117; doi:10.1534/g3.115.025650)
Supplement: Supporting Information [file supp_g3.115.025650_TableS1.xlsx]

## Sheet: Sheet1
Table S1. Relative Expression of the 118 Genes in the nanoString nCounter Gene Expression Analysis. The expression data generated from the nanoString analysis and used in the dot plot presented in Figure 3A is given. AU equals arbitrary units. Data are sorted by the fold induction in nsy-1(ums8) animals compared to controls. 24 genes were upregulated at least five-fold in the nsy-1(ums8) mutants …
Gene ID	Gene Name	Wild-type Expression (AU)	nsy-1(ums8) Expression (AU)	nsy-1(ag3) Expression (AU)		Fold Change nsy-1(ums8) v. wild-type	Fold Change nsy-1(ag3) v. wild-type	Basal or pathogen-induced expression is PMK-1-dependent	Induction by R24 is PMK-1-dependent
F35E12.5		69.74	34443	8.745		493.878	-7.97484	Yes	Yes
F49F1.1		1.66	268.635	4.665		161.828	2.81024		Yes
K11G9.6	mtl-1	8.3	620.8	9.605		74.7952	1.15723
F08G5.6		122.88	8073.94	11.315		65.7059	-10.8599	Yes	Yes
K08C7.5	fmo-2	4.98	288.285	5.9		57.8886	1.18474
C09H5.2		107.94	5445.53	9.325		50.4496	-11.5753	Yes
T24B8.5		157.76	5868.28	19.2		37.1975	-8.21667	Yes	Yes
F49F1.7		19.93	675.445	19.3		33.8909	-1.03264		Yes
K07C6.3	cyp-35B2	1.66	40.53	2.95		24.4157	1.77711
F28F8.2	acs-2	64.76	1375.75	126.8		21.2438	1.958
F56D6.2	clec-67	272.34	5294.9	32.33		19.4422	-8.42376	Yes	Yes
T05A10.5	scl-22	4.98	85.465	10.84		17.1616	2.17671
C32H11.12		317.17	4535.83	9.325		14.3009	-34.0129	Yes
F49F1.6		6.64	81.345	6.755		12.2508	1.01732	Yes	Yes
F47G4.3	gpdh-1	137.83	1569.48	82.705		11.3871	-1.66653
F54B8.4		44.84	440.135	48.79		9.81568	1.08809		Yes
C49G7.5	irg-2	13.28	110.345	19.03		8.30911	1.43298
T28H10.3		710.73	5420.74	865.97		7.627	1.21842
F49H6.13		6.64	50.25	4.185		7.56777	-1.58662
C02A12.4	lys-7	1012.96	6697.49	895.755		6.61181	-1.13084
C31A11.5	oac-6	119.56	711.155	21.77		5.9481	-5.49196		Yes
Y58A7A.5		39.85	232.645	27.015		5.83802	-1.47511
T19C9.8		59.78	343.975	39.945		5.75401	-1.49656
F11D11.3		8.3	46.47	7.03		5.5988	-1.18065
B0024.4		122.88	557.97	79.68		4.54077	-1.54217
T24E12.5		31.55	141.095	14.845		4.47211	-2.12529
C25E10.2	cyp-33B1	4.98	21.94	4.665		4.40562	-1.06752
K10D11.2		16.61	71.56	3.805		4.30825	-4.36531
F08F8.5	numr-1	19.93	84.7	45.565		4.24987	2.28625
T27F6.8		137.83	570.045	117.91		4.13586	-1.16894
F59B10.4		11.62	47.45	21.395		4.08348	1.84122
F22H10.2		49.82	201.96	84.55		4.05379	1.69711
K05B2.4		41.51	160.875	15.98		3.87557	-2.59762
C17H12.8		1389.92	5115.1	109.65		3.68014	-12.676	Yes
C06B3.7		21.59	77.295	24.24		3.58013	1.12274
C07G3.2	irg-1	69.74	245.715	52.01		3.5233	-1.3409
Y46G5A.20		101.3	325.655	146.365		3.21476	1.44487
R11A5.3		9.96	31.45	6.655		3.15763	-1.49662
F35E8.11	cdr-1	21.59	67.58	5.9		3.13015	-3.65932
ZC443.6	ugt-16	179.34	529.16	107.35		2.9506	-1.67061
Y38E10A.15	nspe-7	89.67	252.7	66.555		2.81811	-1.34731
T24C4.4		89.67	245.15	43.75		2.73391	-2.0496
F55G11.2		122.88	321.955	23.105		2.62008	-5.31833		Yes
H23N18.1	ugt-13	34.87	89.94	76.18		2.57929	2.18469
F14F9.3		9.96	25.575	12.925		2.56777	1.29769
K10G4.3		51.48	131.875	24.065		2.56167	-2.13921
Y56A3A.33		13.28	33.475	18.275		2.52071	1.37613
C32H11.1		8.3	20.685	2.09		2.49217	-3.97129	Yes	Yes
Y46C8AL.4	clec-71	11.62	28.93	39.465		2.48967	3.3963
C29F7.2		589.51	1446.29	555.9		2.45338	-1.06046
K08D8.5		122.88	299.66	29.585		2.43864	-4.15346	Yes
K12G11.4	sodh-2	28.23	68.28	17.21		2.4187	-1.64033
R08H2.1	dhs-23	19.93	47.38	13.03		2.37732	-1.52955
T28C12.4		99.64	234.4	149.46		2.35247	1.5
C14F5.1	dct-1	78.05	177.57	98.13		2.27508	1.25727
F01D5.5		381.94	863.295	250.94		2.26029	-1.52204
R10E8.3		3.32	7.41	5.04		2.23193	1.51807
Y22D7AR.9	fbxa-74	86.35	191.835	52.87		2.2216	-1.63325
K07G6.4	cyp-35B1	142.81	317.14	14.745		2.22071	-9.68532
F55G11.6		4.98	11.045	9.98		2.21787	2.00402		Yes
H12D21.1	nspa-1	6894.78	15290	8139.89		2.21761	1.18059
F08H9.4		3.32	7.125	7.61		2.14608	2.29217
Y22F5A.5	lys-2	2339.78	4733.2	211.275		2.02293	-11.0746	Yes	Yes
K09D9.2	cyp-35A3	51.48	102.585	18.445		1.99272	-2.791
F28B4.3		3483.92	6849.77	2819.01		1.96611	-1.23587
F21F8.3	asp-5	7914.39	15186.1	5844.31		1.9188	-1.35421
C12C8.1	hsp-70	23.25	42	51.055		1.80645	2.19591
T19D12.3		8.3	14.47	12.925		1.74337	1.55723
F21F8.7	asp-6	22335	38717.5	16404.8		1.73349	-1.36149
W02D9.10		71.41	123.415	74.845		1.72826	1.0481
H23N18.3	ugt-8	142.81	241.385	146.715		1.69025	1.02734
C06B3.3	cyp-35C1	81.37	136.98	86.99		1.68342	1.06907
C03G6.15	cyp-35A2	831.96	1394.36	577.7		1.67599	-1.44012
K09A9.1	nipi-3	129.53	213.71	171.71		1.64989	1.32564
F22B5.4		74.73	122.09	99.635		1.63375	1.33327
K08F4.7	gst-4	405.18	654.265	316.285		1.61475	-1.28106
T10H9.4	snb-1	1072.74	1626.92	1082.66		1.5166	1.00925
F42A10.4	efk-1	202.59	293.735	186.96		1.4499	-1.0836
C32H11.3		13.28	19.08	7.99		1.43675	-1.66208
R03D7.6	gst-5	654.27	934.01	558.805		1.42756	-1.17084
F52F10.4	oac-32	74.73	105.385	7.235		1.41021	-10.329
ZC376.7	atfs-1	581.21	813.61	556.265		1.39986	-1.04484
F59A7.1	clec-206	8.3	11.325	13.41		1.36446	1.61566
C37C3.10		21.59	29.42	2.95		1.36267	-7.31864
C08A9.1	sod-3	31.55	42.905	59.345		1.3599	1.88098
T21E8.1	pgp-6	176.02	238.17	128.02		1.35308	-1.37494
ZK1037.5	nhr-247	4.98	6.22	2.09		1.249	-2.38278
F45D3.4		1004.66	1240.22	1112.63		1.23446	1.10747
F38E11.1	hsp-12.3	31.55	38.295	43.37		1.21379	1.37464
Y38A10A.5	crt-1	27937.8	33250.9	26336		1.19018	-1.06082
F38E11.2	hsp-12.6	16.61	19.635	12.55		1.18212	-1.32351
F43E2.8	hsp-4	3379.31	3795.15	3315.65		1.12306	-1.0192
F37B12.2	gcs-1	841.92	938.355	679.825		1.11454	-1.23844
ZK697.6	gst-21	54.8	59.825	56.295		1.0917	1.02728
C15H9.6	hsp-3	13135.3	14027.1	12268.3		1.0679	-1.07067
F26A3.4		152.77	158.29	225.365		1.03613	1.47519
M176.1	arrd-3	14.95	15.445	9.225		1.03311	-1.6206
T19H12.1	ugt-9	48.16	49.685	64.01		1.03167	1.32911
C32D5.12		288.94	282.54	330.595		0.97785	1.14416
C02B4.2	nhr-17	92.99	89.875	77.11		0.966502	-1.20594
F53E10.4	irg-3	169.38	159.405	123.33		0.941109	-1.37339
F36A4.7	ama-1	345.4	323.56	331.71		0.936769	-1.04127
C15F1.7	sod-1	1574.24	1436.62	1547.27		0.912583	-1.01743
C34G6.4	pgp-2	445.04	399.675	464.205		0.898065	1.04306
C37H5.8	hsp-6	4598.18	3869.24	4633.79		0.841471	1.00774
T22B7.3		227.5	190.435	228.315		0.837077	1.00358
ZK896.5		46.5	35.715	23.315		0.768065	-1.99442
Y51B9A.8		14.95	11.115	7.99		0.743478	-1.87109
C49C8.4	cyp-33E1	197.61	141.305	143.385		0.71507	-1.37818
T04C12.6	act-1	33346.4	23492.4	34531.8		0.704498	1.03555
F35G2.4	phy-2	1531.07	958.475	1268.66		0.626016	-1.20684
Y38E10A.5	clec-4	142.81	89.17	40.8		0.624396	-3.50025
Y22D7AL.5	hsp-60	7221.92	4052.95	7331.12		0.5612	1.01512
Y46H3A.3	hsp-16.2	24.91	11.115	37.65		0.446206	1.51144
Y46H3A.2	hsp-16.41	21.59	8.81	30.04		0.408059	1.39138
T27E4.3	hsp-16.48	192.63	68.835	274.395		0.357343	1.42447
F44E5.5		838.6	272.77	1097.58		0.325268	1.30882
T27E4.8	hsp-16.1	345.4	108.185	506.91		0.313217	1.4676
